# Supplementary material for: TCEA1 Suppresses Acute Promyelocytic Leukemia by Upregulating C/EBPε and IRF8
Source: Int J Mol Sci. 2026 Jun 15;27(12):5380. doi: 10.3390/ijms27125380 (PMC13300213; doi:10.3390/ijms27125380)
Supplement: Supplementary file 1 [file ijms-27-05380-s001.zip]

Archive with 1 entries (1 files):
- ijms-4330565-supplementary.pdf
